# Supplementary material for: Multiplexed methylation profiles of tumor suppressor genes and clinical outcome in lung cancer
Source: J Transl Med. 2010 Sep 17;8:86. doi: 10.1186/1479-5876-8-86 (PMC2955578; doi:10.1186/1479-5876-8-86)
Supplement: Additional file 1 — Table S1: Quality assessment of methylation profiles: Inter-assay reproducibility including coefficient of variations among replicates of each probe for the lung control cell line. The methylated ratios were interpreted as absence of hypermethylation (0.00-0.29), highlighted as white cells; mild hypermethylation (0.30-0.49) highlighted as light grey cells; moderate hypermethylation (0.50-0.69), highlighted as medium grey cells; and extensive hypermethylation (0.70-1.00), highlighted as dark grey cells. Gene names in bold highlight novel candidates never reported to be methylated in lung cancer to date. [file 1479-5876-8-86-S1.XLS]

## Sheet: Hoja1
	H460
	1	2	3	4	CV (%)
PRDM2	0	0	0	0	0
RUNX3	1	1	1	0.47	3.27358
RARB	0	0	0	0	0
HLTF	0	0	0	0.13	0.5
HLTF-2	0	0.01	0.5	0.03	0.554067
SCGB3A1	0.66	0.73	1	0.49	3.39411
SCGB3A1-2	0.64	1	1	0.61	3.74679
ID4	0.83	0.74	1	1	6.89434
ID4-2	0.04	0.04	0	0	0.866025
TWIST1	1	1	1	0.63	4.90541
SFRP4	0.25	0.22	0.36	0.31	4.56365
SFRP4-2	0	0.03	0	0	0.5
DLC1	0.11	0.08	0.24	0.12	1.9527
DLC1-2	0	0	0.56	0	0.5
SFRP5	0.3	0.54	0.76	0.27	2.03791
SFRP5-2	0.03	0.01	0	0	0.707107
BNIP3	0.26	0.25	0.5	0.52	2.5931
H2AFX	0.01	0.02	0	0.05	0.92582
H2AFX-2	0.02	0.01	0	0	0.783349
CCND2	0.64	0.79	1	0.57	3.94191
CCND2-2	0.34	0.55	0.75	0.25	2.11256
CACNA1G	0.06	0.03	0.21	0.03	0.957427
TGIF	0	0	0	0	0
BCL2	0.01	0.02	0	0.01	1.22474
CACNA1A	0.21	0.15	0.07	0.15	2.52413
TIMP3	0.17	0.18	0.45	0.2	1.86685
TIMP3-2	0.39	0.34	1	0.11	1.21025
