# Supplementary material for: Multiplexed methylation profiles of tumor suppressor genes and clinical outcome in lung cancer
Source: J Transl Med. 2010 Sep 17;8:86. doi: 10.1186/1479-5876-8-86 (PMC2955578; doi:10.1186/1479-5876-8-86)
Supplement: Additional file 4 — Table S4: Kendall's tau correlation coefficients evaluating associations among the candidate genes. Two sided significant coefficients are highlighted in grey. [file 1479-5876-8-86-S4.XLS]

## Sheet: Hoja2
	Kendall´s Tau_b Correlations
PRDM2	TAU	ID4-2: 0.329*	SFRP4-2: 0.287*
	P	0.0165283	0.0364402
RUNX3	TAU	HLTF- 2: 0.370**	SCGB3A1: 0.452**	SFRP4 : 0.438**	SFRP4-2: 0.287*	DLC1: 0.457**	DLC1-2: 0.559**	SFRP5: 0.331*	RUNX3	TAU	SFRP5-2: 0.282*	BNIP3: 0.548**	CCND2: 0.483**	CACNA1G: 0.379**	CACNA1A: 0.453**	TIMP3: 0.284*
	P	0.00708402	0.00099282	0.00142095	0.0364402	0.000884365	4.74852e-05	0.0160908		P	0.0400466	6.6646e-05	0.000433935	0.00583778	0.000972843	0.0387602
RARB	TAU	TGIF: 0.325*
	P	0.0178331
HLTF	TAU
	P
HLTF-2	TAU	SCGB3A1: 0.487**	SFRP4: 0.472**	DLC1: 0.426**	DLC1-2: 0.430**	SFRP5-2: 0.629**	BNIP3: 0.562**	CCND2: 0.349*	HLTF-2	TAU	CCND2-2: 0.382**	CACNA1G: 0.510**	BCL2: 0.300*	CACNA1A: 0.401**
	P	0.000395649	0.00059693	0.0019203	0.00175055	4.72423e-06	4.25463e-05	0.0111271		P	0.00544561	0.00020426	0.0288523	0.00346899
SCGB3A1	TAU	SCGB3A1-2: 0.359**	SFRP4: 0 348*	DLC1-2: 0.519**	SFRP5: 0.279*	SFRP5-2: 0.356**	BNIP3: 0.447**	CCND2: 0.371**	SCGB3A1	TAU	CCND2-2: 0.296*	CACNA1G: 0.460**	CACNA1A: 0.314*
	P	0.00898846	0.011333	0.000158434	0.0421598	0.00947962	0.00113088	0.0069718		P	0.030885	0.000807667	0.0221423
SCGB3A1-2	TAU	TWIST1: 0.277*	SFRP4-2: 0.346*	CACNA1G: 0.388**	BCL2: 0.279*
	P	0.0436029	0.0117599	0.00469233	0.0425957
ID4	TAU
	P
ID4-2	TAU	SFRP4-2: 0.477**	H2AFX : 0.307*	CCND2: 0.341*	TIMP3: 0.351*
	P	0.000510233	0.0255135	0.013092	0.0106709
TWIST1	TAU	DLC1-2: 0.372**	BNIP3: 0.280*	H2AFX-2: 0.357**	CCND2: 0.296*	CCND2-2: 0.313*	CACNA1G: 0.332*	TGIF: 0.304*	TWIST1	TAU	BCL2: 0.309*	CACNA1A: 0.403**	TIMP3: 0.304*
	P	0.00681224	0.0412848	0.00939868	0.0313651	0.0228817	0.0156072	0.0267669		P	0.0245182	0.00335445	0.0267669
SFRP4	TAU	DLC1: 0.274*	DLC1-2: 0.365**	SFRP5: 0.339*	SFRP5-2: 0.359**	BNIP3: 0.500**	H2AFX-2: 0.467**	CACNA1G: 0.480**	SFRP4	TAU	TGIF: 0.298*	BCL2: 0.373**	TIMP3: 0.298*
	P	0.0457551	0.00793869	0.0136441	0.00904315	0.00027258	0.000680333	0.000472501		P	0.0297822	0.00661768	0.0297822
SFRP4-2	TAU	H2AFX-2: 0.363**	TGIF: 0.421**	CACNA1A: 0.401**	TIMP3: 0.526**
	P	0.0082717	0.00215186	0.00346899	0.000128926
DLC1	TAU	DLC1-2: 0.412**	BNIP3: 0.317*	CCND2-2: 0.279*	CACNA1A: 0.271*
	P	0.00269401	0.0209005	0.0425574	0.0483707
DLC1-2	TAU	SFRP5: 0.464**	SFRP5-2: 0.287*	BNIP3: 0.555**	CCND2: 0.481**	CCND2-2: 0.409**	CACNA1G: 0.412**	CACNA1A: 0.419**	DLC1-2	TAU	TIMP3: 0.399**
	P	0.000729801	0.0365055	5.29221e-05	0.000465166	0.00288206	0.00269401	0.00226829		P	0.0036484
SFRP5	TAU	SFRP5-2: 0.309*	BNIP3: 0.437**	H2AFX-2: 0.339*	CCND2: 0.384**	CACNA1G: 0.388**	BCL2: 0.279*	CACNA1A: 0.282*	SFRP5	TAU	TIMP3: 0.293*
	P	0.0244608	0.00147027	0.0136441	0.0051551	0.00469233	0.0425957	0.0401145		P	0.0330796
SFRP5-2	TAU	BNIP3: 0.508**	CCND2: 0.287*	CACNA1G: 0.512**	BCL2: 0.404**	CACNA1A: 0.378**	TIMP3: 0.319*
	P	0.000217225	0.0365055	0.000190954	0.00326776	0.00593008	0.0203988
BNIP3	TAU	H2AFX-2: 0.400**	CCND2: 0.406**	CACNA1G: 0.626**	TGIF: 0.341*	BCL2: 0.466**	CACNA1A: 0.395**	TIMP3: 0.437**
	P	0.00359072	0.00311321	5.18575e-06	0.0130135	0.00068787	0.00400565	0.00146335
H2AFX	TAU
	P
H2AFX-2	TAU	CACNA1G: 0.377**	TGIF: 0.554**	TIMP3: 0.682**
	P	0.00601866	5.44806e-05	6.80671e-07
CCND2	TAU	CACNA1G: 0.335*	CACNA1A: 0.498**	TIMP3: 0.399**
	P	0.0146098	0.000288935	0.0036484
CCND2-2	TAU	CACNA1G: 0.279*	CACNA1A: 0.367**
	P	0.0425574	0.00756099
CACNA1G	TAU	TGIF: 0.325*	BCL2: 0.436**	CACNA1A: 0.434**	TIMP3: 0.523**
	P	0.0178331	0.00151078	0.00158553	0.000140961
TGIF	TAU	BCL2: 0.472**	TIMP3: 0.509**
	P	0.000587135	0.000210361
BCL2	TAU
	P
CACNA1A	TAU	TIMP3: 0.371**
	P	0.0069436
TIMP3	TAU
	P
TIMP3-2	TAU
	P
